# Supplementary material for: Effect of type 2 diabetes on biochemical markers of bone metabolism: a meta-analysis
Source: Front Physiol. 2024 Jul 19;15:1330171. doi: 10.3389/fphys.2024.1330171 (PMC11294215; doi:10.3389/fphys.2024.1330171)
Supplement: Supplementary file 2 [file DataSheet3.XLSX]

## Sheet: Sheet1
Table 3 summary of subgroup analysis results
Bone metabolism markers	subgroup			No of T2DM	No of Control	Mean difference(95% CI)	Heterogeneity(I²%)	Effect size P
	factor	group	No.of study
OC	Age	≥60	6	935	1108	-4.41 [-6.48, -2.34]	94	＜0.0001
		＜60	5	363	211	-3.13 [-5.17, -1.08]	96	0.003
	BMI	≥30	3	159	163	-2.26 [-4.72, 0.19]	93	0.07
		＜30	6	1071	1089	-3.91 [-5.48, -2.34]	93	＜0.00001
	Duration	≥10	3	335	168	-3.31 [-6.85, 0.22]	98	0.07
		＜10	4	290	161	-3.29 [-5.28, -1.30]	87	0.001
	HbA1c	≥7.5	6	645	414	-0.64 [-0.92, -0.36]	75	＜0.00001
		＜7.5	2	416	671	-0.51 [-1.01, -0.02]	86	0.04
P1NP	Age	≥60	6	591	539	-13.24 [-19.84, -6.65]	90	＜0.0001
		＜60	3	299	207	-8.12 [-12.35, -3.89]	50	0.0002
	BMI	≥30	4	195	225	-14.77 [-18.68, -10.86]	0	＜0.00001
		＜30	5	695	521	-8.61 [-13.32, -3.91]	88	0.0003
	Duration	≥10	2	253	112	-16.06 [-20.71, -11.42]	0	＜0.00001
		＜10	4	324	232	-10.15 [-15.64, -4.65]	68	0.0003
	HbA1c	≥7.5	6	567	398	-11.57 [-16.09, -7.06]	70	＜0.00001
		＜7.5	2	154	181	-14.23 [-18.90, -9.55]	0	＜0.00001
CTX	Age	≥60	7	950	1127	-0.06 [-0.09, -0.03]	62	＜0.00001
		＜60	5	427	308	-0.06 [-0.12, -0.00]	85	0.04
	BMI	≥30	5	273	280	-0.10 [-0.14, -0.06]	49	＜0.00001
		＜30	6	1054	1109	-0.04 [-0.06, -0.01]	72	0.002
	Duration	≥10	3	331	167	-0.09 [-0.20, 0.02]	90	0.12
		＜10	5	374	278	-0.04 [-0.08, 0.00]	67	0.08
	HbA1c	≥7.5	7	645	453	-0.06 [-0.11, -0.02]	82	0.009
		＜7.5	3	513	769	-0.06 [-0.09, -0.03]	30	＜0.0001
