# Supplementary material for: Effect of type 2 diabetes on biochemical markers of bone metabolism: a meta-analysis
Source: Front Physiol. 2024 Jul 19;15:1330171. doi: 10.3389/fphys.2024.1330171 (PMC11294215; doi:10.3389/fphys.2024.1330171)
Supplement: Supplementary file 3 [file DataSheet1.XLSX]

## Sheet: Sheet1
Table 1 The basic characteristics of the research objects
References	Country	Study design	Sample size		Sex (M/F)		Age (y)		BMI (kg/m2)		Duration of T2DM(years)	HbA1c(%)
			CTR	T2DM	CTR	T2DM	CTR	T2DM	CTR	T2DM		CTR	T2DM
Furst, 2016	USA	CSS	19	16	0/19	0/16	65.60±1.20	65.40±2.40	30.50±1.30	31.50±1.60	14.30±2.00	5.80±0.40	8.30±1.60
Wang, 2019	China	CSS	93	237	0/93	0/237	64.61±7.62	64.41±9.23	Not mentioned	12.08±8.64	12.08±8.64	5.67±0.33	9.36±2.35
Hussein, 2017	Egypt	CSS	20	20	13/7	11/9	49.80±8.50	57.80±5.90	Not mentioned	Not mentioned	11.40±6.20	Not mentioned	Not mentioned
Shu, 2012	USA	CSS	25	25	Not mentioned	Not mentioned	60.40±14.00	63.40±7.00	29.20±5.00	30.60±6.00	8.50±7.00	Not mentioned	7.90±2.00
Li, 2021	China	CSS	152	88	0/152	0/88	65.82±10.71	63.55±8.99	23.21±3.97	24.71±3.77	Not mentioned	5.75±0.35	10.98±2.48
Oz, 2006	Turkey	CSS	48	52	14/34	15/37	52.23±6.04	54.00±6.34	28.53±4.67/29.82±5.58 (M/F)	26.74±3.51/31.70±4.19 (M/F)	4.80±4.90	Not mentioned	Not mentioned
Akin, 2003		CSS	20	57	0/20	0/57	54.35±3.17	53.2±4.16	26.73±4.07	29.69±3.72	6.10±5.31	5.10±0.49	9.76±2.38
Starup-Linde, 2021	Denmark	CSS	98	98	50/48	50/48	58.00±9.70	58.00±9.70	26.00±4.00	30.00±4.70	2.00±1.40	5.60±0.30	6.50±0.60
Purnamasari, 2017	Indonesia	CSS	40	41	0/40	0/41	40.42±6.15	45.00±6.15	25.71±4.61	26.71±6.15	8.65±5.38	5.50±0.46	9.75±3.00
Liu, 2020	China	CSS	69	160	69/0	160/0	41.80±5.10	41.00±5.90	27.27±3.68	27.89±4.28	4.70±6.00	Not mentioned	8.69±1.84
Dumitru, 2019	Romania	CSS	83	56	0/83	0/56	60.21±8.77	63.57±8.97	27.59±4.73	31.04±4.55	Not mentioned	5.47±0.31	6.84±1.24
Reyes-García, 2013	Spain	CSS	55	78	Not mentioned	Not mentioned	53.27±20.55	52.3±22.66	29.74±12.18	34.94±27.95	13.30±7.60	Not mentioned	8.01±1.90
Dobnig, 2006	Austria	CS	1081	583	Not mentioned	Not mentioned	84.20±6.30	82.80±5.90	25.40±4.80	26.40±4.60	Not mentioned	5.50±0.20(nonfasting)	6.50±0.90(nonfasting)
Napoli, 2020	USA	Cohort	167	169	83/84	92/77	73.50±2.80	73.30±2.80	26.70±4.40	29.10±4.90		Not mentioned	Not mentioned
