# Supplementary material for: Effect of type 2 diabetes on biochemical markers of bone metabolism: a meta-analysis
Source: Front Physiol. 2024 Jul 19;15:1330171. doi: 10.3389/fphys.2024.1330171 (PMC11294215; doi:10.3389/fphys.2024.1330171)
Supplement: Supplementary file 4 [file DataSheet2.XLSX]

## Sheet: Sheet1
Table 2 Aspects of quality and design of the included articles
References	scale	Define the source of information (survey, record review)	List inclusion and exclusion criteria for exposed and unexposed subjects (cases and controls) or refer to previous publications	Indicate time period used for identifying patients	Indicate whether or not subjects were consecutive if not population-based	Indicate if evaluators of subjective components of study were masked to other aspects of the status of the participants	Describe any assessments undertaken for quality assurance purposes (e.g., test/retest of primary outcome measurements)	Explain any patient exclusions from analysis	Describe how confounding was assessed and/or controlled.	If applicable, explain how missing data were handled in the analysis	Summarize patient response rates and completeness of data collection	Clarify what follow-up, if any, was expected and the percentage of patients for which incomplete data or follow-up was obtained	score
Furst, 2016	AHRQ	Y	Y	Y	Y	Y	Y	Y	Y	N	Y	N	9
Wang, 2019	AHRQ	Y	Y	Y	Y	Y	Y	Y	Y	N	Y	N	9
Hussein, 2017	AHRQ	Y	Y	N	N	Y	Y	N	Y	N	Y	N	6
Shu, 2012	AHRQ	Y	Y	N	Y	Y	Y	N	Y	Y	Y	N	8
Li, 2021	AHRQ	Y	Y	Y	Y	Y	Y	Y	Y	N	Y	N	9
Oz, 2006	AHRQ	Y	N	N	Y	Y	Y	Y	Y	Y	Y	N	8
Akin, 2003	AHRQ	Y	Y	Y	N	Y	Y	N	Y	N	Y	N	7
Starup-Linde, 2021	AHRQ	Y	Y	N	N	Y	Y	Y	Y	Y	Y	N	8
Purnamasari, 2017	AHRQ	Y	Y	Y	Y	Y	Y	Y	Y	N	Y	N	9
Liu, 2020	AHRQ	Y	Y	Y	N	Y	Y	N	Y	N	Y	N	7
Dumitru, 2019	AHRQ	Y	N	Y	Y	Y	Y	N	Y	N	Y	N	7
Reyes-García, 2013	AHRQ	Y	Y	Y	Y	Y	Y	N	Y	N	Y	N	8
		Representativeness of the exposed cohort	Selection of the non exposed cohort	Ascertainment of exposure	Demonstration that outcome of interest was not present at start of study	select the most important factor	study controls for any additional factor	Assessment of outcome	Was follow-up long enough for outcomes to occur	Adequacy of follow up of cohorts
Dobnig, 2006	HOS	Y	Y	Y	N	N	N	Y	Y	Y			6
Napoli, 2020	HOS	Y	Y	Y	N	Y	Y	Y	Y	Y			8
